# Supplementary material for: Corresponding Active Orbital Spaces along Chemical Reaction Paths
Source: J Phys Chem Lett. 2023 Feb 20;14(8):2112–8. doi: 10.1021/acs.jpclett.2c03905 (PMC9986954; doi:10.1021/acs.jpclett.2c03905)
Supplement: Supplementary file 1 — jz2c03905_si_001.zip [file jz2c03905_si_001.zip]

Archive with 2 entries (2 files):
- surface.tar
- run.py
